# Supplementary material for: Gait Spatio-Temporal Parameters Vary Significantly Between Indoor, Outdoor and Different Surfaces
Source: Sensors (Basel). 2025 Feb 21;25(5):1314. doi: 10.3390/s25051314 (PMC11902731; doi:10.3390/s25051314)
Supplement: Supplementary file 1 [file sensors-25-01314-s001.zip]

Archive with 1 entries (1 files):
- sensors-3431379-supplementary.pdf
